# Supplementary material for: Ki-67 as a Prognostic Marker in Squamous Cell Carcinomas of the Vulva: A Systematic Review
Source: J Clin Med. 2025 Mar 17;14(6):2045. doi: 10.3390/jcm14062045 (PMC11942767; doi:10.3390/jcm14062045)
Supplement: Supplementary file 1 [file jcm-14-02045-s001.zip]

Archive with 1 entries (1 files):
- jcm-3505010-supplementary.pdf
